# Supplementary material for: Anti-Adenoviral Effect of Human Argonaute 2 Alone and in Combination with Artificial microRNAs
Source: Cells. 2024 Jun 28;13(13):1117. doi: 10.3390/cells13131117 (PMC11240694; doi:10.3390/cells13131117)
Supplement: Supplementary file 1 [file cells-13-01117-s001.zip]

Archive with 1 entries (1 files):
- cells-3053554-supplementary.pdf
